# Supplementary material for: A Radiomics Approach on Chest CT Distinguishes Primary Lung Cancer from Solitary Lung Metastasis in Colorectal Cancer Patients
Source: J Pers Med. 2022 Nov 7;12(11):1859. doi: 10.3390/jpm12111859 (PMC9695650; doi:10.3390/jpm12111859)
Supplement: Supplementary file 1 [file jpm-12-01859-s001.zip]

Archive with 1 entries (1 files):
- jpm-1949044-supplementary.pdf
